# Supplementary material for: Quality of ChatGPT-Generated Therapy Recommendations for Breast Cancer Treatment in Gynecology
Source: Curr Oncol. 2024 Jul 1;31(7):3845–54. doi: 10.3390/curroncol31070284 (PMC11275284; doi:10.3390/curroncol31070284)
Supplement: Supplementary file 1 [file curroncol-31-00284-s001.zip]

Archive with 3 entries (3 files):
- Figure S1_Inter-rater variance analyses.pdf
- File S1_Patient cases.pdf
- File S2_Evaluation form.pdf
